# Supplementary material for: Risk of fragility fracture is aggravated during bone regeneration processes in osteoporotic sheep
Source: PLoS One. 2025 May 2;20(5):e0319910. doi: 10.1371/journal.pone.0319910 (PMC12047778; doi:10.1371/journal.pone.0319910)
Supplement: S1 Table — Sheep data points of the macroscale BMD characterization in osteoporotic operated bone. (XLSX) [file pone.0319910.s001.xlsx]

## Sheet: Data points
Data points		Cortical BMDCT [g/cm3]												Woven BMDCT [g/cm3]
		Proximal fragment				Transport fragment				Distal fragment				Distraction callus			Docking site callus
Bone	Sheep code	(a) Healthy	(b) OP	(c) OP+R40	(d) OP+R100	(a) Healthy	(b) OP	(c) OP+R40	(d) OP+R100	(a) Healthy	(b) OP	(c) OP+R40	(d) OP+R100	(a) Healthy (Cortical)	(c) OP+R40	(d) OP+R100	(a) Healthy (Cortical)	(c) OP+R40	(d) OP+R100
MO	1	-	1.29321	-	-	-	1.31777	-	-	-	1.28085	-	-	-	-	-	-	-	-
	2	-	1.32767	-	1.20295	-	1.33462	-	1.1151	-	1.35211	-	0.895036	-	-	0.6173	-	-	0.578
	3	-	1.30052	1.21681	-	-	1.31163	1.30312	-	-	1.25854	1.14625	-	-	0.390462	-	-	0.437	-
	4	1.2915	1.27786	-	1.18246	1.30971	1.29412	-	1.15829	1.281	1.25654	-	1.10496	1.3261	-	0.654417	1.295	-	0.618
	5	1.28438	1.26755	-	1.05471	1.29057	1.2815	-	1.09781	1.21847	1.21024	-	0.9942	1.3061	-	0.674167	1.243	-	0.618
	6	1.25397	1.27518	1.09961	-	1.2523	1.26717	1.21096	-	1.19524	1.21088	1.09267	-	1.257	0.503909	-	1.225	0.759	-
	7	1.31173	1.25257	-	-	1.30413	1.26821	-	-	1.2561	1.22463	-	-	1.3179	-	-	1.282	-	-
	8	1.24666	1.28483	-	1.17113	1.27319	1.29957	-	1.162	1.20368	1.24671	-	0.994152	1.2807	-	0.629923	1.259	-	0.607
	9	1.26212	1.27325	-	1.26316	1.27965	1.2877	-	1.06915	1.23912	1.23454	-	0.92752	1.2777	-	0.451727	1.256	-	0.572
	10	1.24661	-	-	-	1.28009	-	-	-	1.21464	-	-	-	1.2863	-	-	1.264	-	-
	11	1.21242	1.24365	1.10326	-	1.22491	1.26926	1.24613	-	1.1574	1.21634	1.11497	-	1.2441	0.465083	-	1.192	0.443	-
	12	1.10128	1.15748	1.08028	-	1.16115	1.23005	1.1931	-	1.10765	1.16068	0.982323	-	1.1697	0.466364	-	1.14	0.55	-
	13	1.24274	1.28853	-	-	1.27196	1.32387	-	-	1.20221	1.25759	-	-	1.273	-	-	1.261	-	-
	14	1.21177	1.2115	1.13092	-	1.23168	1.24567	1.21309	-	1.20253	1.20397	1.10406	-	1.2322	0.396182	-	1.227	0.405	,
	15	1.26664	1.29926	-	-	1.30028	1.31621	-	-	1.25286	1.26411	-	-	1.2998	-	-	1.306	-	-
	mean	1.24432	1.26807	1.12618	1.17488	1.26497	1.2891	1.23328	1.12047	1.21091	1.24127	1.08805	0.983173	1.27255	0.4444	0.605507	1.24583	0.5188	0.5986
	std	0.0537953	0.0423807	0.0537936	0.0759847	0.042265	0.0306645	0.0434834	0.0397855	0.0462729	0.0446498	0.0623855	0.0805283	0.0429927	0.0492084	0.0887267	0.0458036	0.144963	0.0221088
Normalized data points		Cortical BMDCT / Cortical BMDCTHealthy												Woven BMDCT / Cortical BMDCTHealthy
		Proximal fragment				Transport fragment				Distal fragment				Distraction callus			Docking site callus
Bone	Sheep code	(a) Healthy	(b) OP	(c) OP+R40	(d) OP+R100	(a) Healthy	(b) OP	(c) OP+R40	(d) OP+R100	(a) Healthy	(b) OP	(c) OP+R40	(d) OP+R100	(a) Healthy (Cortical)	(c) OP+R40	(d) OP+R100	(a) Healthy (Cortical)	(c) OP+R40	(d) OP+R100
MO	1	-	-	-	-	-	-	-	-	-	-	-	-	-	-	-	-	-	-
	2	-	-	-	-	-	-	-	-	-	-	-	-	-	-	-	-	-	-
	3	-	-	-	-	-	-	-	-	-	-	-	-	-	-	-	-	-	-
	4	1	0.989439	-	0.915569	1	0.988098	-	0.884393	1	0.980907	-	0.862575	1	-	0.49349	1	-	0.47722
	5	1	0.986891	-	0.821177	1	0.992971	-	0.850638	1	0.993241	-	0.815941	1	-	0.516168	1	-	0.497184
	6	1	1.01692	0.876903	-	1	1.01187	0.966984	-	1	1.01309	0.914185	-	1	0.400882	-	1	0.619592	-
	7	1	0.954898	-	-	1	0.972455	-	-	1	0.974946	-	-	1	-	-	1	-	-
	8	1	1.03062	-	0.939418	1	1.02072	-	0.912668	1	1.03575	-	0.825929	1	-	0.491858	1	-	0.482129
	9	1	1.00882	-	1.00082	1	1.00629	-	0.835502	1	0.996301	-	0.748528	1	-	0.353547	1	-	0.455414
	10	1	-	-	-	1	-	-	-	1	-	-	-	1	-	-	1	-	-
	11	1	1.02575	0.909966	-	1	1.03621	1.01732	-	1	1.05093	0.963339	-	1	0.373831	-	1	0.371644	-
	12	1	1.05103	0.980931	-	1	1.05934	1.02752	-	1	1.04788	0.886857	-	1	0.398704	-	1	0.482456	-
	13	1	1.03685	-	-	1	1.04081	-	-	1	1.04607	-	-	1	-	-	1	-	-
	14	1	0.999778	0.933283	-	1	1.01135	0.984903	-	1	1.0012	0.918114	-	1	0.321524	-	1	0.330073	-
	15	1	1.02575	-	-	1	1.01225	-	-	1	1.00898	-	-	1	-	-	1	-	-
	mean	1	1.01152	0.925271	0.919247	1	1.01385	0.999182	0.8708	1	1.01357	0.920624	0.813243	1	0.373735	0.463766	1	0.450941	0.477987
	std	0	0.0272894	0.0437261	0.074594	0	0.024951	0.0281222	0.0345935	0	0.027505	0.031689	0.0475739	0	0.0369071	0.074312	0	0.129529	0.0172802
