# Supplementary material for: Risk of fragility fracture is aggravated during bone regeneration processes in osteoporotic sheep
Source: PLoS One. 2025 May 2;20(5):e0319910. doi: 10.1371/journal.pone.0319910 (PMC12047778; doi:10.1371/journal.pone.0319910)
Supplement: S2 Table — Sheep data points of the macroscale BMD characterization in osteoporotic non-fractured trabecular bones. (XLSX) [file pone.0319910.s002.xlsx]

## Sheet: Data points
Data points		Trabecular BMDCT [g/cm3]
Bone	Sheep code	(a) Healthy	(b) 10w	(c) 20w	(d) OP	(e) OP+R40	(f) OP+R100
MNO	1	-	-	0.3257	0.327367	-	-
	2	-	-	0.4235	0.386833	-	0.4225
	3	-	-	0.448133	0.384533	0.437667	-
	4	0.520467	0.486067	0.4339	0.443167	-	0.473833
	5	0.533767	0.502333	0.5033	0.509467	-	0.499867
	6	0.446633	0.3993	0.423	0.358633	0.383467	-
	7	0.434167	0.426833	0.420067	0.393667	-	-
	8	0.537067	0.506133	0.4985	0.5225	-	0.488233
	9	0.415733	0.386267	0.409467	0.406367	-	0.387806
	10	0.4285	-	-	-	-	-
	11	0.375	-	-	0.3626	0.3723	-
	12	0.496967	-	-	0.446567	0.4348	-
	13	0.401067	-	-	0.442067	-	-
	14	0.4692	-	-	0.467267	0.435533	-
	15	0.5127	-	-	0.444033	-	-
	mean	0.464272	0.451156	0.43173	0.421076	0.412753	0.454448
	std	0.0552206	0.0535754	0.052288	0.0567818	0.032093	0.0475444
Data points		Trabecular BMDCT [g/cm3]
Bone	Sheep code	(g) OP+R40	(h) OP+R100
IC	1	-	-
	2	-	0.207899
	3	0.184228	-
	4	-	0.222247
	5	-	0.2852
	6	0.210206	-
	7	-	-
	8	-	0.201447
	9	-	0.200462
	10	-	-
	11	0.152853	-
	12	0.248533	-
	13	-	-
	14	0.232635	-
	15	-	-
	mean	0.205691	0.223451
	std	0.0381914	0.0355983
Normalized Data points		Trabecular BMDCT / Trabecular BMDCTHealthy
Bone	Sheep code	(a) Healthy	(b) 10w	(c) 20w	(d) OP	(e) OP+R40	(f) OP+R100
MNO	1	-	-	-	-	-	-
	2	-	-	-	-	-	-
	3	-	-	-	-	-	-
	4	1	0.933905	0.833675	0.851479	-	0.910401
	5	1	0.94111	0.942921	0.954474	-	0.936489
	6	1	0.894022	0.947086	0.80297	0.858572	-
	7	1	0.983109	0.967524	0.906718	-	-
	8	1	0.942403	0.92819	0.972877	-	0.909074
	9	1	0.929121	0.984926	0.97747	-	0.932825
	10	1	-	-	-	-	-
	11	1	-	-	0.966933	0.9928	-
	12	1	-	-	0.898585	0.874908	-
	13	1	-	-	1.10223	-	-
	14	1	-	-	0.99588	0.928247	-
	15	1	-	-	0.866069	-	-
	mean	1	0.937279	0.934054	0.935971	0.913631	0.922197
	std	0	0.0286023	0.0530415	0.0822091	0.0605871	0.014475
