# Supplementary material for: Risk of fragility fracture is aggravated during bone regeneration processes in osteoporotic sheep
Source: PLoS One. 2025 May 2;20(5):e0319910. doi: 10.1371/journal.pone.0319910 (PMC12047778; doi:10.1371/journal.pone.0319910)
Supplement: S3 Table — Sheep data points of the microscale BMD and microstructure characterization in osteoporotic non-fractured trabecular bones. (XLSX) [file pone.0319910.s003.xlsx]

## Sheet: Data points
Data points		BMDμCT [g/cm3]				Tb.Th [µm]				Tb.Sp [µm]				BV/TV [%]				Tb.N [mm-1]				SMI [-]				DA [-]				Conn.D [mm-3]				FD [-]
Bone	Sheep code	(a) Healthy	(b) OP	(c) OP+R40	(d) OP+R100	(a) Healthy	(b) OP	(c) OP+R40	(d) OP+R100	(a) Healthy	(b) OP	(c) OP+R40	(d) OP+R100	(a) Healthy	(b) OP	(c) OP+R40	(d) OP+R100	(a) Healthy	(b) OP	(c) OP+R40	(d) OP+R100	(a) Healthy	(b) OP	(c) OP+R40	(d) OP+R100	(a) Healthy	(b) OP	(c) OP+R40	(d) OP+R100	(a) Healthy	(b) OP	(c) OP+R40	(d) OP+R100	(a) Healthy	(b) OP	(c) OP+R40	(d) OP+R100
IC	1	-	-	-	-	-	-	-	-	-	-	-	-	-	-	-	-	-	-	-	-	-	-	-	-	-	-	-	-	-	-	-	-	-	-	-	-
	2	-	0.730417	-	0.649974	-	127.611	-	136.341	-	261.587	-	330.358	-	32.7881	-	29.2141	-	2.56938	-	2.14272	-	-0.338545	-	-0.595354	-	0.38	-	0.3297	-	10.0609	-	4.22869	-	2.6548	-	2.7051
	3	-	-	0.62584	-	-	-	108.955	-	-	-	432.261	-	-	-	20.1316	-	-	-	1.84769	-	-	-	-0.131595	-	-	-	0.248	-	-	-	4.16761	-	-	-	2.5229	-
	4	0.745409	0.745963	-	0.704648	126.065	136.29	-	155.373	247.53	224.149	-	441.575	33.7437	37.8123	-	26.0279	2.67669	2.77439	-	1.67518	-0.478816	-1.04965	-	-0.514478	0.3776	0.4147	-	0.4952	6.20919	10.9275	-	1.09548	2.6065	2.6648	-	2.61122
	5	0.714029	0.76516	-	0.691641	142.619	161.234	-	146.305	224.58	214.185	-	402.57	38.8397	42.9477	-	26.6555	2.72332	2.66369	-	1.82191	-0.709166	-0.597514	-	-0.20011	0.3825	0.6344	-	0.3992	7.59309	7.16834	-	3.7484	2.6349	2.4837	-	2.6514
	6	0.706866	0.699196	0.711824	-	115.748	100.722	154.018	-	287.117	284.423	502.721	-	28.7312	26.1517	23.4519	-	2.48223	2.59643	1.52268	-	-0.216955	-0.267022	-0.293608	-	0.5606	0.3728	0.51956	-	8.85034	13.4119	1.42796	-	2.6336	2.6677	2.6134	-
	7	0.728747	0.656674	-	-	142.59	111.801	-	-	257.901	375.213	-	-	35.6037	22.9564	-	-	2.49693	2.05333	-	-	-0.228027	0.577751	-	-	0.482	0.3173	-	-	8.37222	6.04181	-	-	2.5998	2.5287	-	-
	8	0.707887	0.762027	-	0.701052	120.316	145.164	-	116.394	248.216	242.909	-	516.2	32.6473	37.4064	-	18.3995	2.71347	2.57683	-	1.5808	-0.505756	-0.560527	-	0.16156	0.5054	0.30614	-	0.5554	12.7808	7.8208	-	3.03587	2.6696	2.625	-	2.4936
	9	0.716228	0.728325	-	0.800093	94.1904	131.476	-	132.053	325.723	323.706	-	558.813	22.4309	28.8843	-	19.114	2.38144	2.19693	-	1.44745	0.195436	0.10456	-	0.51991	0.309	0.3422	-	0.373	10.8519	8.68889	-	3.51242	2.6127	2.5859	-	2.523
	10	0.679145	-	-	-	142.974	-	-	-	286.581	-	-	-	33.2842	-	-	-	2.32799	-	-	-	-0.478736	-	-	-	0.384	-	-	-	6.91059	-	-	-	2.7062	-	-	-
	11	0.668393	0.784331	0.739375	-	93.0975	131.924	105.61	-	270.39	281.842	441.626	-	25.6123	31.8838	19.2988	-	2.75113	2.41683	1.82737	-	-0.285471	-0.00617476	0.202174	-	0.6443	0.54067	0.413907	-	15.1232	6.79266	5.15113	-	2.649	2.66726	2.58381	-
	12	0.729253	0.741538	0.687392	-	127.722	144.776	146.328	-	258.21	318.243	462.747	-	33.0943	31.2678	24.0246	-	2.59112	2.15974	1.64183	-	-0.616752	0.0839422	-0.235946	-	0.4079	0.613564	0.563787	-	13.5943	4.60324	2.84935	-	2.6523	2.52913	2.64493	-
	13	0.785753	0.762153	-	-	153.604	156.763	-	-	293.33	237.454	-	-	34.3684	39.7656	-	-	2.23747	2.53667	-	-	-0.389678	-0.901574	-	-	0.458	0.288913	-	-	5.89824	7.2448	-	-	2.5702	2.55532	-	-
	14	0.774873	0.824114	0.679863	-	162.156	165.666	142.467	-	241.148	321.121	518.071	-	40.2069	34.032	21.5683	-	2.47952	2.05425	1.51392	-	-0.663687	-0.107567	0.0954327	-	0.63305	0.36222	0.448249	-	5.77216	4.10329	2.72572	-	2.63036	2.63036	2.60897	-
	15	0.740978	0.708725	-	-	134.75	182.866	-	-	203.906	414.426	-	-	39.7897	30.6157	-	-	2.95285	1.67422	-	-	-0.896281	-0.819444	-	-	0.60456	0.5199	-	-	8.288	1.44191	-	-	2.73846	2.68045	-	-
	mean	0.724797	0.742385	0.688859	0.709482	129.653	141.358	131.476	137.293	262.053	291.605	471.485	449.903	33.196	33.0427	21.695	23.8822	2.56785	2.35606	1.6707	1.73361	-0.439491	-0.32348	-0.0727085	-0.125694	0.479076	0.424401	0.438701	0.4305	9.187	7.35884	3.26436	3.12417	2.64197	2.60609	2.5948	2.59686
	std	0.0343877	0.0430997	0.0422306	0.055146	21.4477	23.1567	22.5041	14.7755	33.0127	61.4833	37.591	90.6332	5.44064	5.74485	2.04425	4.83529	0.204755	0.326061	0.16062	0.266374	0.285103	0.481562	0.213742	0.468132	0.111682	0.121238	0.121714	0.0925104	3.17666	3.21877	1.4327	1.21282	0.0463723	0.067224	0.0456901	0.0880549
Data points		BMDμCT [g/cm3]		Tb.Th [µm]		Tb.Sp [µm]		BV/TV [%]		Tb.N [mm-1]		SMI [-]		DA [-]		Conn.D [mm-3]		FD [-]
Bone	Sheep code	(e) OP+R40	(f) OP+R100	(e) OP+R40	(f) OP+R100	(e) OP+R40	(f) OP+R100	(e) OP+R40	(f) OP+R100	(e) OP+R40	(f) OP+R100	(e) OP+R40	(f) OP+R100	(e) OP+R40	(f) OP+R100	(e) OP+R40	(f) OP+R100	(e) OP+R40	(f) OP+R100
MNO	1	-	-	-	-	-	-	-	-	-	-	-	-	-	-	-	-	-	-
	2	-	0.815046	-	237.585	-	338.085	-	41.271	-	1.7371	-	-1.15114	-	0.8719	-	0.73276	-	2.69672
	3	0.738008	-	174.182	-	307.37	-	36.171	-	2.07662	-	-0.883042	-	0.849336	-	2.36359	-	2.73856	-
	4	-	0.758382	-	173.445	-	222.236	-	43.8346	-	2.5273	-	-1.36899	-	0.809349	-	1.34824	-	2.81976
	5	-	0.737815	-	215.296	-	240.051	-	47.2817	-	2.19613	-	-1.89541	-	0.789294	-	1.16939	-	2.78688
	6	0.65239	-	179.297	-	313.791	-	36.362	-	2.02804	-	-0.938803	-	0.840134	-	2.24709	-	2.70063	-
	7	-	-	-	-	-	-	-	-	-	-	-	-	-	-	-	-	-	-
	8	-	0.710813	-	205.297	-	271.98	-	43.014	-	2.09521	-	-1.5188	-	0.830586	-	1.56105	-	2.67335
	9	-	0.706913	-	156.232	-	296.678	-	34.4952	-	2.20794	-	-0.743148	-	0.894691	-	1.58064	-	2.62115
	10	-	-	-	-	-	-	-	-	-	-	-	-	-	-	-	-	-	-
	11	0.702152	-	140.583	-	317.543	-	30.6866	-	2.18281	-	-0.759941	-	0.82272	-	3.1306	-	2.739	-
	12	0.708069	-	196.36	-	282.818	-	40.9785	-	2.08691	-	-1.22197	-	0.785524	-	1.70291	-	2.61783	-
	13	-	-	-	-	-	-	-	-	-	-	-	-	-	-	-	-	-	-
	14	0.750223	-	225.029	-	276.332	-	44.8835	-	1.99457	-	-1.27671	-	0.843895	-	0.716474	-	2.72378	-
	15	-	-	-	-	-	-	-	-	-	-	-	-	-	-	-	-	-	-
	mean	0.710169	0.745794	183.09	197.571	299.571	273.806	37.8163	41.9793	2.07379	2.15274	-1.01609	-1.3355	0.828322	0.839164	2.03213	1.27842	2.70396	2.71957
	std	0.0380343	0.0440266	30.9658	32.6571	18.7532	45.9812	5.37586	4.72074	0.0714746	0.28341	0.223381	0.428103	0.0259165	0.0436016	0.894714	0.34847	0.0506144	0.0820275
Normalized data points		BMDμCT / BMDμCTHealthy				Tb.Th / Tb.ThHealthy				Tb.Sp / Tb.SpHealthy				BV/TV / BV/TVHealthy				Tb.N / Tb.NHealthy				SMI / SMIHealthy				DA / DAHealthy				Conn.D / Conn.DHealthy				FD / FDHealthy
Bone	Sheep code	(a) Healthy	(b) OP	(c) OP+R40	(d) OP+R100	(a) Healthy	(b) OP	(c) OP+R40	(d) OP+R100	(a) Healthy	(b) OP	(c) OP+R40	(d) OP+R100	(a) Healthy	(b) OP	(c) OP+R40	(d) OP+R100	(a) Healthy	(b) OP	(c) OP+R40	(d) OP+R100	(a) Healthy	(b) OP	(c) OP+R40	(d) OP+R100	(a) Healthy	(b) OP	(c) OP+R40	(d) OP+R100	(a) Healthy	(b) OP	(c) OP+R40	(d) OP+R100	(a) Healthy	(b) OP	(c) OP+R40	(d) OP+R100
IC	1	-	-	-	-	-	-	-	-	-	-	-	-	-	-	-	-	-	-	-	-	-	-	-	-	-	-	-	-	-	-	-	-	-	-	-	-
	2	-	-	-	-	-	-	-	-	-	-	-	-	-	-	-	-	-	-	-	-	-	-	-	-	-	-	-	-	-	-	-	-	-	-	-	-
	3	-	-	-	-	-	-	-	-	-	-	-	-	-	-	-	-	-	-	-	-	-	-	-	-	-	-	-	-	-	-	-	-	-	-	-	-
	4	1	1.00074	-	0.945317	1	1.08111	-	1.23249	1	0.905542	-	1.78392	1	1.12057	-	0.771341	1	1.0365	-	0.625841	1	2.19218	-	1.07448	1	1.09825	-	1.31144	1	1.7599	-	0.176429	1	1.02237	-	1.00181
	5	1	1.07161	-	0.968645	1	1.13052	-	1.02584	1	0.953716	-	1.79255	1	1.10577	-	0.686295	1	0.978106	-	0.669005	1	0.842559	-	0.282177	1	1.65856	-	1.04366	1	0.944061	-	0.49366	1	0.942616	-	1.00626
	6	1	0.989149	1.00701	-	1	0.870186	1.33063	-	1	0.990617	1.75093	-	1	0.91022	0.816252	-	1	1.04601	0.613431	-	1	1.23077	1.35331	-	1	0.665002	0.926793	-	1	1.51541	0.161345	-	1	1.01295	0.99233	-
	7	1	0.901101	-	-	1	0.784071	-	-	1	1.45487	-	-	1	0.644776	-	-	1	0.822344	-	-	1	-	-	-	1	0.658299	-	-	1	0.72165	-	-	1	0.972652	-	-
	8	1	1.07648	-	0.990344	1	1.20653	-	0.967404	1	0.978619	-	2.07964	1	1.14577	-	0.563584	1	0.949643	-	0.582574	1	1.1083	-	-0.319443	1	0.605738	-	1.09893	1	0.611918	-	0.237533	1	0.983293	-	0.934073
	9	1	1.01689	-	1.11709	1	1.39585	-	1.40198	1	0.993807	-	1.71561	1	1.2877	-	0.852128	1	0.922522	-	0.607805	1	0.535009	-	2.66026	1	1.10744	-	1.20712	1	0.800681	-	0.323669	1	0.989742	-	0.965668
	10	1	-	-	-	1	-	-	-	1	-	-	-	1	-	-	-	1	-	-	-	1	-	-	-	1	-	-	-	1	-	-	-	1	-	-	-
	11	1	1.17346	1.1062	-	1	1.41705	1.1344	-	1	1.04235	1.63329	-	1	1.24486	0.753497	-	1	0.878488	0.664225	-	1	0.0216301	-0.708212	-	1	0.839159	0.642413	-	1	0.449155	0.340611	-	1	1.00689	0.975391	-
	12	1	1.01685	0.942598	-	1	1.13352	1.14568	-	1	1.23249	1.79213	-	1	0.944809	0.725944	-	1	0.833515	0.633637	-	1	-0.136104	0.382562	-	1	1.5042	1.38217	-	1	0.338614	0.209599	-	1	0.953561	0.997222	-
	13	1	0.969965	-	-	1	1.02057	-	-	1	0.809512	-	-	1	1.15704	-	-	1	1.13372	-	-	1	2.31364	-	-	1	0.630814	-	-	1	1.2283	-	-	1	0.994211	-	-
	14	1	1.06355	0.877387	-	1	1.02165	0.87858	-	1	1.33163	2.14835	-	1	0.846422	0.536433	-	1	0.828487	0.610568	-	1	0.162075	-0.143792	-	1	0.572182	0.708078	-	1	0.710876	0.472219	-	1	1	0.991868	-
	15	1	0.956473	-	-	1	1.35707	-	-	1	2.03244	-	-	1	0.769438	-	-	1	0.566984	-	-	1	0.914271	-	-	1	0.859964	-	-	1	0.173975	-	-	1	0.978817	-	-
	mean	1	1.02148	0.983299	1.00535	1	1.12892	1.12232	1.15693	1	1.15687	1.83118	1.84293	1	1.01613	0.708031	0.718337	1	0.908756	0.630465	0.621306	1	0.918432	0.220968	0.924368	1	0.927238	0.914863	1.16529	1	0.841322	0.295943	0.307823	1	0.987009	0.989203	0.976953
	std	0	0.0730026	0.0975375	0.076731	0	0.205856	0.185737	0.199048	0	0.348697	0.221904	0.161515	0	0.206287	0.120479	0.123403	0	0.151569	0.0247377	0.0364154	0	0.839563	0.876497	1.29039	0	0.374181	0.334418	0.118753	0	0.489485	0.13981	0.13783	0	0.0243373	0.00952124	0.0338774
