# Supplementary material for: Risk of fragility fracture is aggravated during bone regeneration processes in osteoporotic sheep
Source: PLoS One. 2025 May 2;20(5):e0319910. doi: 10.1371/journal.pone.0319910 (PMC12047778; doi:10.1371/journal.pone.0319910)
Supplement: S4 Table — Sheep data points of the chemical composition characterization in osteoporotic non-fractured trabecular bones. (XLSX) [file pone.0319910.s004.xlsx]

## Sheet: Data points
Data points		Ash fraction & Volumetric composition																Elemental Mass Content
		α [-]				νw [-]				νo [-]				νm [-]				%C				%Ca				%P				%Mg				%K				%Na				%Sr
Bone	Sheep code	(a) Healthy	(b) OP	(c) OP+R40	(d) OP+R100	(a) Healthy	(b) OP	(c) OP+R40	(d) OP+R100	(a) Healthy	(b) OP	(c) OP+R40	(d) OP+R100	(a) Healthy	(b) OP	(c) OP+R40	(d) OP+R100	(a) Healthy	(b) OP	(c) OP+R40	(d) OP+R100	(a) Healthy	(b) OP	(c) OP+R40	(d) OP+R100	(a) Healthy	(b) OP	(c) OP+R40	(d) OP+R100	(a) Healthy	(b) OP	(c) OP+R40	(d) OP+R100	(a) Healthy	(b) OP	(c) OP+R40	(d) OP+R100	(a) Healthy	(b) OP	(c) OP+R40	(d) OP+R100	(a) Healthy	(b) OP	(c) OP+R40	(d) OP+R100
IC	1	-	-	-	-	-	-	-	-	-	-	-	-	-	-	-	-	-	-	-	-	-	-	-	-	-	-	-	-	-	-	-	-	-	-	-	-	-	-	-	-	-	-	-	-
	2	-	0.479708	-	0.440631	-	0.473765	-	0.403709	-	0.369915	-	0.438113	-	0.15632	-	0.158177	-	0.249333	-	0.228	-	41.0256	-	42.8571	-	20.9402	-	21.6721	-	0.645299	-	0.681818	-	0.429487	-	0.355519	-	3.88889	-	2.84091	-	0.0365385	-	0.0350649
	3	-	-	0.449796	-	-	-	0.604671	-	-	-	0.287576	-	-	-	0.107752	-	-	-	0.122667	-	-	-	37.5947	-	-	-	20.322	-	-	-	0.600379	-	-	-	0.439394	-	-	-	5.11364	-	-	-	0.0231061	-
	4	0.383886	0.492434	-	0.304136	0.364962	0.550237	-	0.270799	0.493971	0.311326	-	0.607505	0.141067	0.138437	-	0.121696	0.292	0.239333	-	0.279333	44.375	39.4531	-	41.4751	20.6944	20.1823	-	21.5517	0.409722	0.463542	-	0.634579	0.31875	0.510417	-	0.181274	1.11111	5.39063	-	1.73611	0.0297222	0.0223698	-	0.0387931
	5	0.488889	0.534054	-	0.399345	0.656966	0.538066	-	0.406488	0.238482	0.302843	-	0.454895	0.104552	0.159092	-	0.138617	0.241333	0.241333	-	0.243667	33.6364	41.9141	-	43.0368	18.2955	21.6016	-	23.128	0.440909	0.558594	-	0.567552	0.645455	0.384766	-	0.292195	6.15909	3.70703	-	1.84231	0.0334091	0.0314453	-	0.0306062
	6	0.422168	0.373405	0.335178	-	0.508681	0.475152	0.378	-	0.368067	0.412249	0.505249	-	0.123252	0.112599	0.11675	-	0.216	0.270667	0.281667	-	39.5536	39.4231	42.3429	-	20.4018	21.3462	21.5314	-	0.446429	0.385897	0.651832	-	0.477679	0.545513	0.304974	-	4.08929	4.49359	2.56545	-	0.0231696	0.0251923	0.0248691	-
	7	0.461411	0.524469	-	-	0.466196	0.627665	-	-	0.383299	0.247316	-	-	0.150505	0.125019	-	-	0.188667	0.273	-	-	39.625	34.697	-	-	20.875	18.2576	-	-	0.41125	0.367424	-	-	0.34875	0.515152	-	-	3.24375	6.43182	-	-	0.0328125	0.0313636	-	-
	8	0.406102	0.495413	-	0.27038	0.540918	0.48668	-	0.259292	0.349536	0.354014	-	0.633166	0.109546	0.159306	-	0.107542	0.17	0.183667	-	0.108667	36.375	40.9906	-	42.5971	19.9375	21.6981	-	21.5413	0.42375	0.617925	-	0.709951	0.536875	0.457075	-	0.356796	4.9125	3.71226	-	2.68204	0.035125	0.0329717	-	0.0379854
	9	0.373272	0.4506	-	0.29302	0.387522	0.543414	-	0.250499	0.481138	0.331843	-	0.629852	0.13134	0.124743	-	0.119649	0.167667	0.191333	-	0.142	39.7321	38.6842	-	40.8217	19.2857	20.1842	-	22.8147	0.444643	0.597368	-	0.776224	0.313393	0.365789	-	0.302448	3.29464	4.63158	-	1.78322	0.0402679	0.0310526	-	0.0431818
	10	0.529464	-	-	-	0.617949	-	-	-	0.252057	-	-	-	0.129994	-	-	-	0.151	-	-	-	37.8989	-	-	-	19.734	-	-	-	0.521277	-	-	-	0.558511	-	-	-	4.94681	-	-	-	0.0316489	-	-	-
	11	0.375086	0.456175	0.297529	-	0.456215	0.486796	0.378448	-	0.426465	0.370688	0.520508	-	0.117321	0.142515	0.101044	-	0.142333	0.188333	0.214	-	38.3065	40.1786	38.3548	-	19.1129	21.0714	21.7742	-	0.437097	0.645833	0.767742	-	0.443548	0.392857	0.358065	-	4.16935	4.25595	3.19677	-	0.0391935	0.0372024	0.0441935	-
	12	0.503412	0.429799	0.30559	-	0.48651	0.135777	0.359188	-	0.350593	0.642317	0.533255	-	0.162897	0.221906	0.107557	-	0.178667	0.174667	0.243	-	39.19	39.3983	38.9021	-	21.7657	22.2063	21.599	-	0.559441	0.73245	0.848449	-	0.279138	0.311605	0.194511	-	3.23427	0.268625	0.23031	-	0.0530303	0.0635745	0.0649165	-
	13	0.510945	0.531824	-	-	0.598441	0.500783	-	-	0.271535	0.328293	-	-	0.130024	0.170923	-	-	0.142	0.199333	-	-	40.1053	37.1034	-	-	21.1475	22.1341	-	-	0.487805	0.575742	-	-	0.529379	0.368475	-	-	3.9357	0.330092	-	-	0.0315965	0.0396622	-	-
	14	0.492602	0.423029	0.317811	-	0.375953	0.399882	0.339055	-	0.431876	0.449175	0.54465	-	0.192171	0.150943	0.116295	-	0.141333	0.193	0.257	-	38.1955	40.5093	41.7275	-	22.1805	23.071	22.7494	-	0.522556	0.540123	0.783455	-	0.260526	0.290123	0.306569	-	2.63158	2.88194	0.225061	-	0.0331579	0.0362654	0.0431873	-
	15	0.492514	0.392721	-	-	0.487932	0.299024	-	-	0.354419	0.54071	-	-	0.157649	0.160266	-	-	0.201333	0.294	-	-	36.8547	42.3625	-	-	21.3671	21.9794	-	-	0.43021	0.665521	-	-	0.286807	0.142436	-	-	3.71415	0.152259	-	-	0.0311663	0.0473969	-	-
	mean	0.453313	0.465303	0.341181	0.341502	0.495687	0.45977	0.411872	0.318158	0.366787	0.388391	0.478248	0.552706	0.137526	0.151839	0.10988	0.129136	0.186028	0.224833	0.223667	0.200333	38.654	39.645	39.7844	42.1576	20.3998	21.2227	21.5952	22.1415	0.461257	0.56631	0.730371	0.674025	0.416567	0.392808	0.320702	0.297646	3.78685	3.34539	2.26625	2.17692	0.034525	0.0362529	0.0400545	0.0371263
	std	0.0576723	0.0535665	0.0623533	0.0741241	0.0950737	0.130546	0.108989	0.079698	0.083522	0.110268	0.107594	0.0976305	0.024953	0.0281775	0.00664002	0.019653	0.0458741	0.0411395	0.0615291	0.0719197	2.56811	2.11691	2.11769	0.962559	1.16097	1.25144	0.864494	0.767265	0.049291	0.111656	0.101517	0.0785631	0.131109	0.112333	0.08924	0.07149	1.27358	2.06796	2.08414	0.53789	0.00728491	0.0108005	0.0170507	0.00466226
Data points		Ash fraction & Volumetric composition								Elemental Mass Content
		α [-]		νw [-]		νo [-]		νm [-]		%C		%Ca		%P		%Mg		%K		%Na		%Sr
Bone	Sheep code	(e) OP+R40	(f) OP+R100	(e) OP+R40	(f) OP+R100	(e) OP+R40	(f) OP+R100	(e) OP+R40	(f) OP+R100	(e) OP+R40	(f) OP+R100	(e) OP+R40	(f) OP+R100	(e) OP+R40	(f) OP+R100	(e) OP+R40	(f) OP+R100	(e) OP+R40	(f) OP+R100	(e) OP+R40	(f) OP+R100	(e) OP+R40	(f) OP+R100
MNO	1	-	-	-	-	-	-	-	-	-	-	-	-	-	-	-	-	-	-	-	-	-	-
	2	-	0.44667	-	0.256409	-	0.542773	-	0.200818	-	0.268	-	36.013	-	21.3755	-	0.656366	-	0.148699	-	0.123141	-	0.0476301
	3	0.385174	-	0.181718	-	0.635739	-	0.182543	-	0.195	-	38.9182	-	22.4274	-	0.643799	-	0.114248	-	1.29156	-	0.0349604	-
	4	-	0.45268	-	0.218224	-	0.566882	-	0.214894	-	0.216333	-	37.8788	-	20.768	-	0.556426	-	0.0987461	-	1.35841	-	0.0329154
	5	-	0.466958	-	0.234514	-	0.546186	-	0.2193	-	0.263	-	37.2709	-	21.4215	-	0.721892	-	0.15478	-	1.41159	-	0.0385092
	6	0.457565	-	0.277629	-	0.520958	-	0.201413	-	0.264	-	36.7647	-	21.1057	-	0.652233	-	0.122958	-	0.125	-	0.0314542	-
	7	-	-	-	-	-	-	-	-	-	-	-	-	-	-	-	-	-	-	-	-	-	-
	8	-	0.467205	-	0.257265	-	0.529802	-	0.212933	-	0.222	-	36.625	-	21.25	-	0.6825	-	0.100625	-	0.1215	-	0.0405
	9	-	0.457003	-	0.28518	-	0.515837	-	0.198983	-	0.245	-	37.6258	-	21.1574	-	0.678179	-	0.16011	-	0.152104	-	0.0422004
	10	-	-	-	-	-	-	-	-	-	-	-	-	-	-	-	-	-	-	-	-	-	-
	11	0.410372	-	0.176646	-	0.62423	-	0.199125	-	0.201333	-	37.1671	-	20.9443	-	0.738499	-	0.0891041	-	1.21065	-	0.0479419	-
	12	0.414077	-	0.233197	-	0.579197	-	0.187607	-	0.220333	-	42.2741	-	23.2021	-	0.828474	-	0.128766	-	0.122692	-	0.0600097	-
	13	-	-	-	-	-	-	-	-	-	-	-	-	-	-	-	-	-	-	-	-	-	-
	14	0.460668	-	0.22092	-	0.559892	-	0.219188	-	0.299333	-	41.8738	-	22.7386	-	0.687127	-	0.117048	-	0.117296	-	0.0360338	-
	15	-	-	-	-	-	-	-	-	-	-	-	-	-	-	-	-	-	-	-	-	-	-
	mean	0.425571	0.458103	0.218022	0.250318	0.584003	0.540296	0.197975	0.209386	0.236	0.242867	39.3996	37.0827	22.0836	21.1945	0.710027	0.659073	0.114425	0.132592	0.57344	0.633349	0.04208	0.040351
	std	0.0325978	0.00898057	0.0412964	0.0253995	0.0471008	0.0190789	0.0142197	0.00898405	0.0445066	0.0233507	2.57597	0.761227	1.00656	0.260104	0.0759786	0.062056	0.0152194	0.0303166	0.619288	0.686526	0.0117897	0.00536444
Normalized data points		Ash fraction & Volumetric composition																Elemental Mass Content
		α / αHealthy				νw / νwHealthy				νo / νoHealthy				νm / νmHealthy				%C / %CHealthy				%Ca / %CaHealthy				%P / %PHealthy				%Mg / %MgHealthy				%K / %KHealthy				%Na / %NaHealthy				%Sr / %SrHealthy
Bone	Sheep code	(a) Healthy	(b) OP	(c) OP+R40	(d) OP+R100	(a) Healthy	(b) OP	(c) OP+R40	(d) OP+R100	(a) Healthy	(b) OP	(c) OP+R40	(d) OP+R100	(a) Healthy	(b) OP	(c) OP+R40	(d) OP+R100	(a) Healthy	(b) OP	(c) OP+R40	(d) OP+R100	(a) Healthy	(b) OP	(c) OP+R40	(d) OP+R100	(a) Healthy	(b) OP	(c) OP+R40	(d) OP+R100	(a) Healthy	(b) OP	(c) OP+R40	(d) OP+R100	(a) Healthy	(b) OP	(c) OP+R40	(d) OP+R100	(a) Healthy	(b) OP	(c) OP+R40	(d) OP+R100	(a) Healthy	(b) OP	(c) OP+R40	(d) OP+R100
IC	1	-	-	-	-	-	-	-	-	-	-	-	-	-	-	-	-	-	-	-	-	-	-	-	-	-	-	-	-	-	-	-	-	-	-	-	-	-	-	-	-	-	-	-	-
	2	-	-	-	-	-	-	-	-	-	-	-	-	-	-	-	-	-	-	-	-	-	-	-	-	-	-	-	-	-	-	-	-	-	-	-	-	-	-	-	-	-	-	-	-
	3	-	-	-	-	-	-	-	-	-	-	-	-	-	-	-	-	-	-	-	-	-	-	-	-	-	-	-	-	-	-	-	-	-	-	-	-	-	-	-	-	-	-	-	-
	4	1	1.28276	-	0.792255	1	1.50766	-	0.741992	1	0.630251	-	1.22984	1	0.981358	-	0.862681	1	0.819635	-	0.956621	1	0.889085	-	0.93465	1	0.975252	-	1.04143	1	1.13136	-	1.5488	1	1.60131	-	0.568703	1	-	-	1.5625	1	0.752629	-	1.30519
	5	1	1.09238	-	0.816843	1	0.819016	-	0.618736	1	1.26988	-	1.90746	1	1.52165	-	1.32582	1	1	-	1.00967	1	1.24609	-	1.27947	1	1.18071	-	1.26414	1	1.26691	-	1.28723	1	0.596116	-	0.452696	1	0.60188	-	0.299121	1	0.94122	-	0.916103
	6	1	0.884493	0.793945	-	1	0.934085	0.743099	-	1	1.12004	1.37271	-	1	0.91357	0.947251	-	1	1.25309	1.30401	-	1	0.996701	1.07052	-	1	1.04629	1.05537	-	1	0.86441	1.4601	-	1	1.14201	0.63845	-	1	1.09887	0.627358	-	1	1.0873	1.07335	-
	7	1	1.13666	-	-	1	1.34635	-	-	1	0.64523	-	-	1	0.830665	-	-	1	1.447	-	-	1	0.875633	-	-	1	0.874614	-	-	1	0.893433	-	-	1	1.47714	-	-	1	1.98283	-	-	1	0.955844	-	-
	8	1	1.21992	-	0.665793	1	0.899729	-	0.479355	1	1.01281	-	1.81145	1	1.45424	-	0.981705	1	1.08039	-	0.639216	1	1.12689	-	1.17105	1	1.08831	-	1.08044	1	1.45823	-	1.6754	1	0.851363	-	0.664579	1	0.755677	-	0.545962	1	0.938696	-	1.08144
	9	1	1.20716	-	0.785003	1	1.40228	-	0.646413	1	0.689703	-	1.30909	1	0.94977	-	0.910987	1	1.14115	-	0.846918	1	0.973625	-	1.02742	1	1.04659	-	1.18298	1	1.34348	-	1.74572	1	1.16719	-	0.965075	1	1.40579	-	0.541247	1	0.771152	-	1.07236
	10	1	-	-	-	1	-	-	-	1	-	-	-	1	-	-	-	1	-	-	-	1	-	-	-	1	-	-	-	1	-	-	-	1	-	-	-	1	-	-	-	1	-	-	-
	11	1	1.21619	0.793229	-	1	1.06703	0.829539	-	1	0.869212	1.22052	-	1	1.21475	0.861262	-	1	1.32319	1.50351	-	1	1.04887	1.00126	-	1	1.10247	1.13924	-	1	1.47755	1.75646	-	1	0.885714	0.807273	-	1	1.02077	0.766731	-	1	0.949197	1.12757	-
	12	1	0.853773	0.607037	-	1	0.279084	0.738296	-	1	1.83208	1.52101	-	1	1.36225	0.660278	-	1	0.977612	1.36007	-	1	1.00532	0.992656	-	1	1.02024	0.992342	-	1	1.30925	1.5166	-	1	1.11631	0.696828	-	1	0.0830558	0.0712094	-	1	1.19883	1.22414	-
	13	1	1.04086	-	-	1	0.836813	-	-	1	1.20903	-	-	1	1.31455	-	-	1	1.40376	-	-	1	0.925148	-	-	1	1.04665	-	-	1	1.18027	-	-	1	0.696051	-	-	1	0.0838713	-	-	1	1.25527	-	-
	14	1	0.858764	0.645168	-	1	1.06365	0.901854	-	1	1.04005	1.26112	-	1	0.785461	0.605167	-	1	1.36557	1.8184	-	1	1.06058	1.09247	-	1	1.04015	1.02565	-	1	1.03362	1.49927	-	1	1.11361	1.17673	-	1	1.09514	0.0855231	-	1	1.09372	1.30248	-
	15	1	0.797381	-	-	1	0.612839	-	-	1	1.52562	-	-	1	1.0166	-	-	1	1.46026	-	-	1	1.14945	-	-	1	1.02865	-	-	1	1.54697	-	-	1	0.496627	-	-	1	0.0409944	-	-	1	1.52077	-	-
	mean	1	1.05367	0.709845	0.764974	1	0.978958	0.803197	0.621624	1	1.07672	1.34384	1.56446	1	1.12226	0.768489	1.0203	1	1.20651	1.4965	0.863106	1	1.02703	1.03923	1.10315	1	1.0409	1.05315	1.14225	1	1.22777	1.55811	1.56429	1	1.01304	0.82982	0.662763	1	0.816888	0.387705	0.737208	1	1.04224	1.18188	1.09377
	std	0	0.176323	0.0979425	0.0675096	0	0.358689	0.0779982	0.108554	0	0.375842	0.1345	0.344402	0	0.25993	0.162221	0.209463	0	0.216126	0.230456	0.163925	0	0.114509	0.0497476	0.152565	0	0.0762999	0.062903	0.100833	0	0.230653	0.134327	0.20188	0	0.347269	0.241637	0.219371	0	0.635308	0.361745	0.56214	0	0.223156	0.101747	0.160077
