# Supplementary material for: Risk of fragility fracture is aggravated during bone regeneration processes in osteoporotic sheep
Source: PLoS One. 2025 May 2;20(5):e0319910. doi: 10.1371/journal.pone.0319910 (PMC12047778; doi:10.1371/journal.pone.0319910)
Supplement: S5 Table — P-values of the macroscale BMD characterization in osteoporotic operated bone. (XLSX) [file pone.0319910.s005.xlsx]

## Sheet: p-value
p-value		Cortical BMDCT			Woven BMDCT
Bone	Time point comparison	Proximal fragment	Transport fragment	Distal fragment	Distraction callus	Docking site callus
MO	Multiple group	0.0013	0.0008271	5.1024e-05	-	-
	(a-b) Healthy VS OP	0.759674	0.816082	0.6914	-	-
	(a-c) Healthy VS OP+R40	0.0823032	0.823884	0.11569	-	-
	(a-d) Healthy VS OP+R100	0.401937	0.0179669	0.0203373	-	-
	(b-c) OP VS OP+R40	0.00337766	0.219848	0.00420723	-	-
	(b-d) OP VS OP+R100	0.0385641	0.000561608	0.000367273	-	-
	(c-d) OP+R40 VS OP+R100	0.991507	0.553745	0.996474	0.0555556	0.134921
p-value (Normalized data)		Cortical BMDCT			Woven BMDCT
Bone	Time point comparison	Proximal fragment	Transport fragment	Distal fragment	Distraction callus	Docking site callus
MO	Multiple group	0.0035	0.004	0.0002216	-	-
	(a-b) Healthy VS OP	0.899044	0.526476	0.95077	-	-
	(a-c) Healthy VS OP+R40	0.062717	0.999986	0.106141	-	-
	(a-d) Healthy VS OP+R100	0.416827	0.062717	0.0100986	-	-
	(b-c) OP VS OP+R40	0.00722337	0.927573	0.0197076	-	-
	(b-d) OP VS OP+R100	0.0914022	0.00161683	0.00122635	-	-
	(c-d) OP+R40 VS OP+R100	0.983587	0.140307	0.988008	0.2	0.885714
