# Supplementary material for: Risk of fragility fracture is aggravated during bone regeneration processes in osteoporotic sheep
Source: PLoS One. 2025 May 2;20(5):e0319910. doi: 10.1371/journal.pone.0319910 (PMC12047778; doi:10.1371/journal.pone.0319910)
Supplement: S6 Table — P-values of the macroscale BMD characterization in osteoporotic non-fractured trabecular bones. (XLSX) [file pone.0319910.s006.xlsx]

## Sheet: p-value
p-value		Trabecular BMDCT
Bone	Time point comparison
MNO	Multiple group	0.395
	(a-b) Healthy VS 10w	-
	(a-c) Healthy VS 20w	-
	(a-d) Healthy VS OP	-
	(a-e) Healthy VS OP+R40	-
	(a-f) Healthy VS OP+R100	-
	(b-c) 10w VS 20w	-
	(b-d) 10w VS OP	-
	(b-e) 10w VS OP+R40	-
	(b-f) 10w VS OP+R100	-
	(c-d) 20w VS OP	-
	(c-e) 20w VS OP+R40	-
	(c-f) 20w VS OP+R100	-
	(d-e) OP VS OP+R40	-
	(d-f) OP VS OP+R100	-
	(e-f) OP+R40 VS OP+R100	-
IC	(g-h) OP+R40 VS OP+R100	0.84127
p-value (Normalized data)		Trabecular BMDCT
Bone	Time point comparison
MNO	Multiple group	0.0002362
	(a-b) Healthy VS 10w	0.017533
	(a-c) Healthy VS 20w	0.218744
	(a-d) Healthy VS OP	0.00334298
	(a-e) Healthy VS OP+R40	0.0117538
	(a-f) Healthy VS OP+R100	0.0133563
	(b-c) 10w VS 20w	0.999997
	(b-d) 10w VS OP	1
	(b-e) 10w VS OP+R40	1
	(b-f) 10w VS OP+R100	1
	(c-d) 20w VS OP	1
	(c-e) 20w VS OP+R40	0.997268
	(c-f) 20w VS OP+R100	0.998066
	(d-e) OP VS OP+R40	0.999966
	(d-f) OP VS OP+R100	0.999983
	(e-f) OP+R40 VS OP+R100	1
