# Supplementary material for: Risk of fragility fracture is aggravated during bone regeneration processes in osteoporotic sheep
Source: PLoS One. 2025 May 2;20(5):e0319910. doi: 10.1371/journal.pone.0319910 (PMC12047778; doi:10.1371/journal.pone.0319910)
Supplement: S7 Table — P-values of the microscale BMD and microstructure characterization in osteoporotic non-fractured trabecular bones. (XLSX) [file pone.0319910.s007.xlsx]

## Sheet: p-value
p-value		BMDμCT	Tb,Th	Tb,Sp	BV/TV	Tb,N	SMI	DA	Conn,D	FD
Bone	Time point comparison
IC	Multiple group	0.0987	0.6394	0.00016355	0.0015	0.00019398	0.2057	0.5677	0.00048366	0.4116
	(a-b) Healthy VS OP	-	-	0.984142	0.999968	0.785855	-	-	0.868031	-
	(a-c) Healthy VS OP+R40	-	-	0.00242316	0.0114249	0.00222907	-	-	0.00629385	-
	(a-d) Healthy VS OP+R100	-	-	0.00726541	0.0586336	0.00391478	-	-	0.00550484	-
	(b-c) OP VS OP+R40	-	-	0.0151463	0.0201378	0.0498995	-	-	0.0807793	-
	(b-d) OP VS OP+R100	-	-	0.0389232	0.0938808	0.076117	-	-	0.0729279	-
	(c-d) OP+R40 VS OP+R100	-	-	0.999935	0.998361	0.999999	-	-	1	-
MNO	(e-f) OP+R40 VS OP+R100	0.309524	0.690476	0.309524	0.309524	0.222222	0.309524	0.84127	0.150794	1
p-value (Normalized data)		BMDμCT	Tb,Th	Tb,Sp	BV/TV	Tb,N	SMI	DA	Conn,D	FD
Bone	Time point comparison
IC	Multiple group	0.5834	0.0548	0.0011	0.0022	0.00046162	0.4766	0.0832	0.00078098	0.1783
	(a-b) Healthy VS OP	-	-	0.999998	1	0.489619	-	-	0.418357	-
	(a-c) Healthy VS OP+R40	-	-	0.0355063	0.0306029	0.00720074	-	-	0.00605915	-
	(a-d) Healthy VS OP+R100	-	-	0.0263112	0.0546147	0.00356009	-	-	0.00853744	-
	(b-c) OP VS OP+R40	-	-	0.0290262	0.0310532	0.220773	-	-	0.231519	-
	(b-d) OP VS OP+R100	-	-	0.0214404	0.055019	0.14128	-	-	0.283043	-
	(c-d) OP+R40 VS OP+R100	-	-	1	0.999996	0.999996	-	-	1	-
