# Supplementary material for: Risk of fragility fracture is aggravated during bone regeneration processes in osteoporotic sheep
Source: PLoS One. 2025 May 2;20(5):e0319910. doi: 10.1371/journal.pone.0319910 (PMC12047778; doi:10.1371/journal.pone.0319910)
Supplement: S8 Table — P-values of the chemical composition characterization in osteoporotic non-fractured trabecular bones. (XLSX) [file pone.0319910.s008.xlsx]

## Sheet: p-value
p-value		Ash fraction & Volumetric composition				Elemental Mass Content
Bone	Time point comparison	α	νw	νo	νm	%C	%Ca	%P	%Mg	%K	%Na	%Sr
IC	Multiple group	0.0035	0.0416	0.0179	0.008	0.2354	0.0241	0.0401	0.00026606	0.1837	0.0951	0.8337
	(a-b) Healthy VS OP	0.998633	0.999867	0.99959	0.731048	-	0.772612	0.413535	0.182488	-	-	-
	(a-c) Healthy VS OP+R40	0.0970203	0.558142	0.331597	0.100246	-	0.970723	0.37624	0.000967	-	-	-
	(a-d) Healthy VS OP+R100	0.0794233	0.064033	0.0350998	0.987959	-	0.0129616	0.0481198	0.00801694	-	-	-
	(b-c) OP VS OP+R40	0.0385611	0.721603	0.517811	0.0045427	-	0.999992	0.998112	0.179874	-	-	-
	(b-d) OP VS OP+R100	0.0307162	0.114954	0.0754699	0.478081	-	0.186451	0.708224	0.522531	-	-	-
	(c-d) OP+R40 VS OP+R100	1	0.949098	0.971084	0.606827	-	0.277519	0.976594	0.99759	-	-	-
MNO	(e-f) OP+R40 VS OP+R100	0.222222	0.222222	0.150794	0.309524	0.767786	0.0899023	0.0921858	0.278948	0.265374	0.888381	0.77294
p-value (Normalized data)		Ash fraction & Volumetric composition				Elemental Mass Content
Bone	Time point comparison	α	νw	νo	νm	%C	%Ca	%P	%Mg	%K	%Na	%Sr
IC	Multiple group	0.00032555	0.0054	0.0026	0.0249	0.0027	0.3783	0.0041	0.00018871	0.0482	0.1193	0.0934
	(a-b) Healthy VS OP	0.957151	0.972827	0.761905	1	0.367982	-	0.0815677	0.15257	1	-	-
	(a-c) Healthy VS OP+R40	0.0263112	0.152829	0.0410916	0.0306029	0.0225656	-	0.451704	0.00296802	0.834665	-	-
	(a-d) Healthy VS OP+R100	0.0546147	0.0100986	0.00853744	0.885229	0.834665	-	0.00508669	0.00246871	0.062717	-	-
	(b-c) OP VS OP+R40	0.00396789	0.468446	0.375697	0.0327643	0.514174	-	1	0.319364	0.865111	-	-
	(b-d) OP VS OP+R100	0.00936075	0.060036	0.133878	0.886472	0.0957333	-	0.544054	0.2906	0.0765881	-	-
	(c-d) OP+R40 VS OP+R100	0.999984	0.971276	0.99909	0.620931	0.00610913	-	0.680572	1	0.815323	-	-
